# Supplementary material for: Comparative analysis of SNP candidates in disparate milk yielding river buffaloes using targeted sequencing
Source: PeerJ. 2016 Jul 7;4:e2147. doi: 10.7717/peerj.2147 (PMC4941740; doi:10.7717/peerj.2147)
Supplement: Supplemental Information 2 [file peerj-04-2147-s002.xlsx]

## Sheet: Supp_Table 2
Supplemetary table 2 : List of candidate genes
High milk-yield specific candidate genes (2175)	Low milk-yield specific candidate genes (3247)	Common candidate genes (5037)
A1BG	A4GNT	A2M
AAGAB	AADAT	A2ML1
ABCB7	AANAT	AAAS
ABCC8	AARSD1	AACS
ABCF1	AASS	AAR2
ABCG4	ABCC5	AARS
ABHD15	ABCD2	AARS2
ABHD16B	ABCG2	ABAT
ABHD2	ABHD10	ABCA1
ABHD6	ABHD12	ABCA12
ABI3	ABHD16A	ABCA3
ACAD8	ABI2	ABCA4
ACADM	ABRACL	ABCA7
ACADVL	ABT1	ABCA9
ACBD4	ACAP1	ABCB11
ACER3	ACAT2	ABCB6
ACOT11	ACCN3	ABCB8
ACOT8	ACE2	ABCB9
ACOX1	ACER2	ABCC1
ACPT	ACKR2	ABCC3
ACRV1	ACO1	ABCD1
ACSL3	ACOT12	ABCD3
ACSS3	ACOT2	ABCE1
ACTL6B	ACSL1	ABCF3
ACTN1	ACSL6	ABCG1
ACTR10	ACSM1	ABCG5
ACTR1A	ACTA1	ABHD1
ACVR1C	ACTB	ABHD11
ACVR2A	ACTBL2	ABHD3
ACY1	ACTC1	ABHD4
ACYP1	ACTL9	ABHD5
ACYP2	ACTR3	ABHD8
ADAM2	ACTR8	ABI1
ADAM32	ACVRL1	ABL1
ADAMTS1	ADAL	ABL2
ADAMTS6	ADAM1B	ABLIM3
ADCY4	ADAT2	ABP1
ADPRM	ADD1	ABR
ADRA2A	ADH1C	ABRA
ADRB1	ADH5	ABTB1
ADRB3	ADIG	ACAA1
ADSS	ADIPOR1	ACAA2
AGMO	ADNP	ACACA
AGPAT6	ADRA1A	ACACB
AGRP	ADRB2	ACAD10
AGTRAP	ADSL	ACAD11
AHCYL1	AFF2	ACAD9
AHCYL2	AFF4	ACADL
AIDA	AFM	ACADS
AIF1L	AGBL5	ACADSB
AIFM1	AGPAT2	ACAN
AIFM3	AGPAT5	ACAP3
AJUBA	AGPAT9	ACAT1
AKR1B10	AGXT2L1	ACBD5
ALDH3B1	AGXT2L2	ACBD6
ALDOC	AHSA1	ACCS
ALG1	AHSA2	ACE
ALOXE3	AICDA	ACER1
ALX4	AIG1	ACHE
AMIGO1	AIMP1	ACLY
AMMECR1L	AIMP2	ACO2
AMZ2	AIP	ACOT13
ANAPC11	AKAP2	ACOT9
ANKRD1	AKAP4	ACOX2
ANKRD13D	AKAP5	ACOX3
ANKRD22	AKAP7	ACP2
ANKRD33B	AKR1D1	ACP5
ANKRD49	AKR7A3	ACPP
ANXA13	ALAD	ACSBG1
AP1G1	ALAS2	ACSF2
AP2B1	ALB	ACSF3
AP2M1	ALDH1A1	ACSL5
AP2S1	ALDH9A1	ACSM2B
AP5S1	ALDOA	ACSS1
APBB1IP	ALDOB	ACTL6A
APCS	ALG14	ACTL7A
APEH	ALG2	ACTL7B
APLF	ALKBH4	ACTN2
APOA1BP	ALKBH7	ACTN3
APOD	ALOX12	ACTN4
APOLD1	ALOX12B	ACTRT2
APRT	ALOX15B	ACVR1
AQP1	ALPL	ACVR2B
AQP4	ALS2CR12	ADA
AQP8	ALX3	ADAM10
ARFGEF1	AMAC1L3	ADAM12
ARGLU1	AMBN	ADAM15
ARHGEF2	AMBP	ADAM19
ARID5A	AMBRA1	ADAM22
ARIH1	AMD1	ADAM23
ARL14EP	AMDHD1	ADAM28
ARL15	AMH	ADAM3A
ARL4D	AMY2A	ADAM9
ARMC1	ANAPC16	ADAMTS10
ARPC5L	ANG	ADAMTS12
ARRB1	ANGPT4	ADAMTS14
ARVCF	ANGPTL1	ADAMTS15
ASB15	ANGPTL3	ADAMTS18
ASB3	ANGPTL6	ADAMTS19
ASB7	ANKRD37	ADAMTS2
ASCC2	ANKRD46	ADAMTS20
ASF1A	ANKRD55	ADAMTS3
ASNA1	ANKRD65	ADAMTS4
ASNS	ANKS1B	ADAMTS5
ASPA	ANKS4B	ADAMTS8
ATAD1	ANO1	ADAMTS9
ATAD2	ANO4	ADAMTSL2
ATAD3A	ANP32A	ADAMTSL4
ATG14	ANXA1	ADAP1
ATG4C	ANXA10	ADAP2
ATL3	ANXA2	ADARB2
ATP1A3	ANXA3	ADAT1
ATP1B2	ANXA5	ADC
ATP5J	ANXA6	ADCK1
ATP5O	AP1AR	ADCK2
ATP6V0C	AP1M1	ADCK3
ATP6V1A	AP1M2	ADCK5
ATP6V1B1	AP2A1	ADCY1
ATP6V1E2	AP3B2	ADCY3
ATP6V1H	AP3M1	ADCY5
ATPAF2	AP3M2	ADCY6
ATXN2L	AP3S2	ADCY7
AUNIP	AP4B1	ADCY8
AURKA	AP5M1	ADCY9
AVP	APBA1	ADCYAP1
AVPI1	APBA3	ADCYAP1R1
B3GALNT1	APBB2	ADD2
B3GNT9	APBB3	ADD3
BAI2	APEX2	ADGB
BATF	API5	ADH4
BATF3	APIP	ADH6
BBX	APLN	ADHFE1
BCAR3	APMAP	ADI1
BCAS2	APOBEC3A	ADIPOR2
BCCIP	APOC4	ADK
BCKDK	APOE	ADNP2
BEND6	APOL3	ADORA2B
BEST4	ApoN	ADPRHL1
BFAR	APPL1	ADPRHL2
BGN	AQP2	ADRA1D
BHMT	AQP7	ADRA2B
BLVRA	AR	ADRBK1
BMP7	ARFGAP2	ADRBK2
BOLA3	ARFIP1	ADRM1
BOLA-DMB	ARG2	AEBP1
BOLA-DOA	ARHGAP15	AFAP1
BOLA-DQA2	ARHGAP26	AFAP1L1
BPHL	ARHGAP27	AFAP1L2
BPIFB2	ARHGAP6	AFF1
BRAP	ARHGDIB	AFP
BRIX1	ARHGDIG	AGA
BRPF3	ARHGEF16	AGAP2
BSP5	ARHGEF39	AGBL3
BTBD17	ARHGEF6	AGFG1
BTBD8	ARID3B	AGFG2
BTC	ARL10	AGGF1
BTF3L4	ARL3	AGK
BUD31	ARL4C	AGL
BZW2	ARL6IP6	AGO3
C10H14orf1	ARMC4	AGPAT4
C10H15orf48	ARMCX1	AGPHD1
C10H15orf59	ARMCX3	AGPS
C11H2orf18	ARMCX6	AGR3
C11H2orf28	ARNTL	AGT
C11H2orf70	ARPC1A	AGXT2
C11H9orf114	ARPC2	AHCTF1
C11H9orf16	ARPM1	AHDC1
C13H20orf111	ARRB2	AHR
C13H20orf195	ARRDC3	AHSG
C13H20orf27	ARRDC5	AIPL1
C13H20orf85	ART3	AJAP1
C15H11orf58	AS3MT	AK3
C15H11orf88	ASB1	AK5
C15H11orf91	ASB11	AK7
C15H11orf94	ASB12	AK8
C16H1orf100	ASB14	AKAP10
C16H1orf159	ASB8	AKAP3
C16H1orf174	ASF1B	AKAP6
C16H1orf227	ASGR1	AKAP8
C17H5orf52	ASH2L	AKIP1
C18H16orf86	ASPN	AKR1C3
C18H19orf47	ASPSCR1	AKR1C4
C19H17orf100	ASS1	AKT2
C19H17orf105	ASUN	ALAS1
C19H17orf107	ATCAY	ALDH16A1
C19H17orf56	ATF2	ALDH18A1
C1H21orf62	ATF3	ALDH1L1
C1H21orf91	ATF4	ALDH1L2
C1QL1	ATF7IP	ALDH2
C1QL3	ATG10	ALDH3A1
C1QTNF1	ATG12	ALDH3A2
C1QTNF5	ATG16L2	ALDH4A1
C1S	ATG4B	ALDH5A1
C20H5orf22	ATG7	ALDH6A1
C20H5orf28	ATL2	ALDH7A1
C21H15orf17	ATP10D	ALDH8A1
C21H15orf26	ATP5C1	ALG5
C21H15orf63	ATP5D	ALG6
C22H3orf75	ATP5E	ALG8
C23H6orf136	ATP5G2	ALKBH2
C23H6orf47	ATP5G3	ALKBH3
C25H16orf54	ATP5H	ALKBH5
C25H16orf90	ATP5S	ALKBH8
C25H16orf91	ATP6AP1	ALLC
C25H7orf26	ATP6V0A4	ALOX15
C25H7orf61	ATP6V0D1	ALOX5
C26H10orf122	ATP6V0E2	ALPK2
C26H10orf82	ATP6V1C1	ALS2CL
C29H11orf86	ATP6V1C2	ALS2CR11
C2CD3	ATP6V1E1	ALS2CR8
C2H1orf172	ATP6V1G1	AMDHD2
C3H1orf109	ATP6V1G2	AMFR
C3H1orf123	ATP8B2	AMHR2
C3H1orf141	ATP9A	AMICA1
C3H1orf185	ATXN10	AMIGO2
C4H7orf10	ATXN3	AMOT
C4H7orf62	ATXN7L1	AMPD1
C5H12orf29	ATXN7L2	AMPD2
C5H12orf45	AVIL	AMPH
C5H12orf50	AVPR1A	AMT
C5H12orf54	B3GNT1	ANAPC4
C5H12orf57	B3GNT3	ANG2
C5H12orf68	B3GNT5	ANGEL2
C8H9orf85	B3GNT8	ANGPT1
C9H6orf120	B4GALT1	ANGPTL2
C9H6orf57	B4GALT7	ANGPTL4
CA11	BABAM1	ANGPTL7
CA2	BACE1	ANK3
CA3	BAD	ANKH
CA4	BAG1	ANKIB1
CABP4	BAIAP2	ANKRD10
CABP5	BAMBI	ANKRD13A
CACFD1	BANF2	ANKRD13B
CACNA1B	BARHL2	ANKRD16
CACNG1	BATF2	ANKRD17
CACNG5	BAZ1A	ANKRD26
CADPS	BBS12	ANKRD27
CALCA	BBS5	ANKRD28
CALCB	BCAT1	ANKRD32
CALCOCO2	BCDIN3D	ANKRD34B
CALD1	BCHE	ANKRD34C
CALHM3	BCKDHB	ANKRD35
CALML4	BCL2L13	ANKRD40
CALY	BCL6B	ANKRD50
CAMK1	BCS1L	ANKRD52
CAMKV	BEND3	ANKRD54
CAPN11	BEND4	ANKRD6
CAPN13	BEST1	ANKRD61
CAPN8	BET1	ANKS3
CASP3	BET3L	ANKZF1
CASP9	BEX5	ANO10
CASQ1	BIN1	ANO3
CASQ2	BIN2	ANO5
CBLN3	BIN3	ANPEP
CBLN4	BIRC5	ANTXR1
CBR1	BLK	ANXA11
CC2D2B	BLOC1S6	ANXA4
CCDC116	BMF	ANXA7
CCDC121	BMP3	ANXA8L1
CCDC167	BMP8B	ANXA9
CCDC64B	BMPER	AOAH
CCDC87	BMPR1B	AOC2
CCDC90B	BNIP3L	AOC3
CCDC97	BNIPL	AOX1
CCHCR1	BOD1L	AP1B1
CCL11	BOK	AP1G2
CCL24	BOLA-DQA5	AP3B1
CCND1	BOLA-DQB	AP3D1
CCND3	BOLL	AP4S1
CCNE2	BORA	AP5B1
CCNJ	BOTA-T2R10B	APAF1
CCNL1	BPGM	APBA2
CCR2	BPIFA1	APBB1
CCR3	BRD4	APC
CCR4	BRD9	APH1B
CCS	BRMS1L	APLP1
CCT7	BSG	APOA4
CD164	BSPRY	APOA5
CD19	BSX	APOBEC3B
CD200	BTBD1	APOC3
CD2AP	BTBD10	APOF
CD2BP2	BTBD11	APOH
CD300A	BTF3	APOL2
CD300C	BTG3	APP
CD302	BTRC	APPL2
CD68	BUB3	APTX
CDADC1	BZW1	AQP11
CDC123	C10H14orf166	AQP3
CDC14B	C10H14orf93	AQP9
CDC20	C10H15orf41	AQPEP
CDC25B	C10H15orf60	AQR
CDC42EP4	C11H2orf40	ARAF
CDC73	C11H2orf43	ARCN1
CDCA8	C11H9orf78	AREL1
CDH10	C11H9orf9	ARFGAP1
CDH17	C13H20orf196	ARFGAP3
CDH7	C14H8orf47	ARFGEF2
CDIP1	C14H8orf76	ARG1
CDK13	C15H11orf30	ARHGAP1
CDK2AP1	C15H11orf34	ARHGAP10
CDK3	C15H11orf74	ARHGAP12
CDK6	C16H1orf105	ARHGAP18
CDKN1A	C16H1orf112	ARHGAP20
CDO1	C16H1orf95	ARHGAP24
CDYL	C17H22orf39	ARHGAP29
CEBPG	C17H4orf29	ARHGAP30
CELF1	C18H19orf54	ARHGAP31
CELF3	C19H17orf103	ARHGAP32
CELF4	C1GALT1	ARHGAP35
CENPA	C1H3orf38	ARHGAP39
CENPL	C1QA	ARHGEF10L
CENPO	C1QC	ARHGEF12
CENPP	C1QTNF7	ARHGEF15
CEP135	C1QTNF9	ARHGEF19
CEP19	C20H5orf34	ARHGEF25
CEP76	C21H15orf27	ARHGEF26
CERS6	C21H15orf38	ARHGEF37
CES2	C21H15orf40	ARHGEF4
CGN	C22H3orf14	ARHGEF40
CGN1	C24H18orf21	ARHGEF5
CGREF1	C24H18orf32	ARID1A
CGRRF1	C25H16orf93	ARID4A
CHMP6	C26H10orf2	ARID4B
CHN2	C27H4orf47	ARIH2
CHRAC1	C28H10orf35	ARL11
CHRDL2	C28H1orf198	ARMC10
CHRM3	C29H11orf68	ARMC2
CHRNA1	C29H11orf83	ARMC3
CHST13	C2CD2L	ARMC6
CHST3	C2CD5	ARMC8
CIAPIN1	C3	ARMC9
CIDEB	C3AR1	ARMCX2
CIDEC	C3H1orf146	ARNT
CINP	C3H1orf192	ARNT2
CIRH1A	C3H1orf43	ARRDC1
CISD2	C3H1orf52	ARRDC2
CISH	C3H1orf56	ARRDC4
CKMT1B	C3H1orf85	ARSB
CLCN1	C3H3orf22	ARSG
CLDN1	C4H7orf57	ARSK
CLDN11	C5H12orf10	ART1
CLDN15	C5H12orf4	ARV1
CLDN19	C5H12orf44	ASAP1
CLDN3	C5H12orf5	ASAP3
CLDN6	C5H12orf66	ASB13
CLDN8	C5H22orf23	ASB16
CLDN9	C5H22orf28	ASB2
CLDND1	C6H4orf19	ASB4
CLDND2	C6H4orf22	ASB5
CLEC14A	C7H19orf25	ASB9
CLEC5A	C7H19orf52	ASCC3
CLN6	C7H19orf53	ASGR2
CLVS1	C7H19orf71	ASH1L
CMPK1	C7H19orf77	ASL
CMSS1	C7H19orf80	ASNSD1
CMTM4	C7H5orf15	ASPH
CMTM7	C7H5orf46	ASPM
CNBP	C7H5orf54	ASRGL1
CNDP1	C8H4orf27	ASZ1
CNIH	C8H9orf135	ATAD2B
CNN3	C8H9orf152	ATAD5
CNNM1	C8H9orf24	ATF7
CNNM2	C8H9orf3	ATF7IP2
CNOT7	C8H9orf43	ATG16L1
CNTNAP1	C8H9orf64	ATG2A
COA3	C8H9orf72	ATG2B
COL1A1	C8H9orf91	ATG4D
COL8A2	C9H6orf165	ATG9A
COLEC12	C9H6orf186	ATIC
COLGALT1	C9H6orf211	ATL1
COMMD2	CA14	ATM
COMMD6	CAAP1	ATMIN
COMTD1	CABP2	ATN1
COPA	CABP7	ATOH1
COQ3	CACNG6	ATP13A1
COQ4	CADM3	ATP13A2
COQ7	CALCOCO1	ATP13A3
COQ9	CALM2	ATP1A1
CORO1B	CALML5	ATP1A2
COX4I2	CALN1	ATP1A4
COX8A	CALR3	ATP1B3
CPA5	CALU	ATP2A1
CPLX2	CAMK2A	ATP2A2
CPLX4	CAMKK1	ATP2A3
CPNE3	CAMKK2	ATP2B1
CPNE6	CAMKMT	ATP2B2
CPPED1	CAMLG	ATP2B3
CPSF3	CAMSAP3	ATP2B4
CPSF4	CAP1	ATP2C1
CPSF6	CAP2	ATP4A
CRCP	CAPN1	ATP5B
CRCT1	CAPN14	ATP5F1
CREG1	CAPRIN1	ATP6AP1L
CRISP3	CAPS	ATP6V0A2
CRLF3	CAPSL	ATP6V0D2
CRNKL1	CAPZA3	ATP6V1B2
CRTAP	CARD14	ATP6V1D
CRYAB	CASC3	ATP8A1
CRYGC	CASP6	ATP8A2
CRYL1	CASP8	ATP8B1
CRYM	CAT	ATP8B3
CSF3	CATHL1	ATP9B
CSGALNACT2	CATHL2	ATRIP
CSNK1G3	CATHL3	ATRN
CSPG5	CATHL5	AVPR1B
CSRP2	CATHL6	AXIN1
CST6	CBLB	AZGP1
CST9	CBR3	AZI1
CTBP2	CBR4	B3GALNT2
CTSD	CBX7	B3GAT2
CTSK	CBY1	B3GAT3
CTSW	CCAR1	B3GNT2
CTXN2	CCBL1	B4GALNT1
CWF19L1	CCDC101	B4GALNT3
CXCR7	CCDC104	B4GALT3
CXHXorf36	CCDC107	B4GALT4
CXXC1	CCDC109B	B4GALT6
CYB5D1	CCDC112	B7H6
CYBA	CCDC115	BACE2
CYHR1	CCDC117	BAG3
CYP11A1	CCDC124	BAG4
CYP11B1	CCDC126	BAG6
CYP1A2	CCDC130	BAHD1
CYP1B1	CCDC134	BAIAP2L2
CYP26B1	CCDC151	BAK1
CYP2R1	CCDC153	BANP
CYP46A1	CCDC155	BARD1
CYP4A11	CCDC166	BASP1
CYP7A1	CCDC172	BAZ1B
CYTH2	CCDC174	BAZ2A
DAK	CCDC181	BAZ2B
DAP3	CCDC22	BBOX1
DAZAP1	CCDC25	BBS2
DAZL	CCDC28B	BBS4
DBI	CCDC41	BBS7
DBP	CCDC47	BBS9
DBR1	CCDC53	BCAM
DBX1	CCDC67	BCAN
DCAF17	CCDC69	BCAR1
DCAF4	CCDC70	BCAR4
DCLK1	CCDC76	BCAS1
DCP2	CCDC77	BCAT2
DCST1	CCDC8	BCKDHA
DCTN4	CCDC85B	BCL2L12
DCTN6	CCDC85C	BCL3
DDB2	CCDC86	BCL9L
DDHD2	CCDC88A	BCLAF1
DDI1	CCDC90A	BCMO1
DDRGK1	CCDC92	BCNT2
DDX5	CCDC93	BCO2
DECR2	CCDC96	BDH1
DEF6	CCL19	BDH2
DEFB119	CCL21	BDKRB1
DEK	CCL25	BDKRB2
DEPDC7	CCM2	BEGAIN
DERL2	CCNA2	BEX2
DERL3	CCNB1	BFSP1
DES	CCNB1IP1	BFSP2
DET1	CCNDBP1	BGLAP
DGAT1	CCNH	BIRC3
DHODH	CCNT2	BIRC6
DHRS11	CCR5	BIVM
DHRS13	CCR6	BLA-DQB
DHRS9	CCR8	BLNK
DHX33	CCRL1	BLOC1S3
DIAPH3	CCRN4L	BLZF1
DIEXF	CCSER1	BMP2
DIO2	CD14	BMP2K
DIO3	CD163	BMS1
DIP2A	CD247	BNIP1
DIRAS3	CD27	BOC
DIRC2	CD274	BOLA
DKK3	CD40	BOLA1
DLK1	CD44	BOLA-A
DLX1	CD47	BOLA-NC1
DLX2	CD52	BPI
DLX5	CD63	BPIFA2A
DMAP1	CD7	BPIFA2B
DMBX1	CD74	BPIFA2C
DNAJB1	CD80	BPIFA3
DNAJB12	CD86	BPIFB1
DNAJB2	CD8A	BPIFB3
DNAJB3	CD9	BPIFB5
DNAJB9	CD99L2	BPIFB6
DNAJC17	CDC25A	BPIFC
DNAJC19	CDC25C	BRAT1
DNAJC30	CDC26	BRCA1
DNAJC5	CDC37	BRD3
DNALI1	CDC40	BRD7
DNM3	CDC6	BREH1
DOC2A	CDC7	BRF2
DOC2G	CDCA3	BRPF1
DOCK7	CDCA7	BRWD1
DOK1	CDH15	BSCL2
DOLPP1	CDH2	BSDC1
DONSON	CDIPT	BSND
DPH3	CDK14	BSP3
DPM1	CDK16	BTBD16
DPM2	CDK19	BTBD19
DPP4	CDK2	BTBD3
DPYSL5	CDK20	BTBD9
DQX1	CDK2AP2	BTD
DRP2	CDK9	BTK
DTNA	CDKL3	BTN1A1
DTNB	CDKN1B	BUB1
DTNBP1	CDKN2B	BUD13
DTX3L	CDKN2D	BYSL
DUPD1	CDR2	C10H14orf21
DUS4L	CDX2	C10H14orf37
DUSP4	CEACAM19	C10H15orf23
DUT	CEBPA	C11H2orf42
DVL1	CEBPE	C11H2orf50
DYDC1	CELA2A	C11H2orf73
DYNC1I2	CENPC1	C11H2orf81
DYNC1LI1	CENPM	C13H20orf194
DYRK1B	CENPT	C13H20orf7
ECHS1	CEP41	C14H8orf22
ECI1	CEP55	C14H8orf34
EDEM3	CEP57L1	C15H11orf16
EDF1	CERS3	C15H11orf63
EDN1	CERS5	C15H11orf70
EDN2	CES4A	C16H1orf116
EED	CETN1	C16H1orf170
EEF1B2	CETN3	C16H1orf187
EFHA2	CFL2	C16H1orf27
EFNB3	CFLAR	C16H1orf65
EGLN3	CFP	C17H12orf43
EGR4	CGA	C17H12orf52
EHD1	CHAD	C17H4orf45
EHD2	CHAF1A	C18H19orf33
EIF2B2	CHEK2	C19H17orf42
EIF3H	CHM	C19H17orf59
EIF3I	CHMP1B	C19H17orf64
EIF3K	CHMP2B	C19H17orf78
EIF4EBP1	CHMP3	C1GALT1C1
EIF4EBP3	CHMP5	C1H21orf2
EIF5A2	CHMP7	C1H21orf33
ELAC1	CHPF2	C1QL2
ELF5	CHPT1	C1QTNF3
ELMOD3	CHRM4	C1QTNF6
ELOVL3	CHRM5	C1R
ELP4	CHRNA7	C1RL
ELTD1	CHRND	C2
EMC6	CHST10	C21H14orf49
EMC8	CHST11	C22H3orf18
EMX1	CHST14	C22H3orf37
EMX2	CHST8	C23H6orf141
ENHO	CHURC1	C24H18orf8
ENKUR	CIRBP	C25H16orf58
ENO1	CIST1	C25H16orf59
EPC1	CKAP5	C25H16orf62
EPC2	CKMT2	C25H16orf71
EPCAM	CLCN3	C25H16orf82
EPHA2	CLDN16	C25H7orf50
EPHA4	CLDN18	C27H8orf48
EPHB2	CLEC11A	C28H10orf53
EPHB3	CLEC12A	C28H10orf54
EPN2	CLEC1A	C29H11orf54
EPS8L1	CLEC3A	C29H11orf84
ERC2	CLEC4A	C2CD2
ERCC2	CLEC4D	C2H1orf64
ERCC4	CLEC4G	C2H2orf80
ERCC8	CLEC6A	C3H1orf110
ERGIC3	CLEC7A	C3H1orf111
ERH	CLK1	C3H1orf226
ERLIN2	CLMP	C3H1orf87
ETAA1	CLRN1	C4A
ETHE1	CLU	C5
ETV5	CMTM5	C5H12orf35
EXOC4	CNDP2	C6
EXOC6	CNGA2	C7
EXOSC8	CNIH3	C7H19orf60
F10	CNKSR3	C7H19orf66
F11	CNN2	C7H1orf35
F2R	CNOT10	C7H5orf45
F2RL1	CNOT6	C8A
F7	CNOT6L	C8B
FABP1	CNPPD1	C8H9orf156
FABP3	CNPY2	C9
FABP4	CNPY4	C9H6orf118
FADS2	CNR2	C9H6orf163
FADS6	CNTLN	C9H6orf70
FAM103A1	CNTN5	CA1
FAM107A	CNTNAP3	CA5A
FAM110A	COA5	CA5B
FAM110B	COCH	CA6
FAM134B	COG8	CA7
FAM135B	COIL	CA8
FAM136A	COL10A1	CAB39
FAM151B	COL13A1	CABP1
FAM162A	COL2A1	CABS1
FAM168B	COL6A2	CACNA1A
FAM173A	COLQ	CACNA1C
FAM177A1	COMMD10	CACNA1D
FAM192A	COMMD5	CACNA1E
FAM198B	COMP	CACNA1F
FAM19A4	COQ10A	CACNA1G
FAM204A	COX10	CACNA1I
FAM20B	COX16	CACNA2D1
FAM210B	COX20	CACNA2D3
FAM212B	COX6A2	CACNB1
FAM227B	COX7A2L	CACNB2
FAM26F	COX7B2	CACNB4
FAM49B	CPA3	CAD
FAM64A	CPB1	CADM1
FAM78A	CPEB3	CADPS2
FAM84A	CPNE7	CALB1
FAM92A1	CPO	CALB2
FAM96A	CPSF3L	CALCR
FANCI	CPXM1	CALCRL
FAR2	CRB3	CALM
FARSA	CRBN	CALR
FBL	CREB1	CAMK1G
FBLIM1	CREB3L3	CAMK2B
FBXL16	CRHR2	CAMK2D
FBXO11	CRIP3	CAMK2G
FBXO2	CRMP1	CAMSAP1
FBXO21	CRTC1	CAND1
FBXO9	CRY1	CAND2
FBXW8	CRYBA2	CAPG
FCGR1A	CRYBA4	CAPN12
FDX1	CRYBB2	CAPN2
FDXACB1	CRYBB3	CAPN3
FECH	CRYGA	CAPN5
FERMT1	CRYGB	CAPN6
FFAR2	CRYZL1	CAPN7
FGG	CS	CAPZA1
FH	CSDA	CARD11
FHL3	CSF2	CARD6
FIGNL1	CSGALNACT1	CARD9
FIGNL2	CSN2	CARS
FKBP15	CSN3	CASC1
FKBP3	CSNK1B	CASC4
FKBP7	CSNK1E	CASKIN2
FLI1	CSNK1G1	CASP2
FLOT1	CSRNP2	CASP4
FLT1	CSRNP3	CASR
FLT3LG	CSRP3	CAST
FMO2	CST3	CATHL4
FN3KRP	CSTA	CATSPER2
FOXA3	CSTF2	CATSPER3
FOXC2	CTDSPL2	CAV2
FOXO3	CTGF	CAV3
FRZB	CTNNA1	CBLC
FTSJ3	CTNNA2	CBS
FUS	CTNNB1	CBX2
FUT2	CTNNBL1	CC2D1A
FUT9	CTNND1	CCBL2
FXYD3	CTNS	CCDC102A
FZD1	CTRC	CCDC111
FZD10	CTSA	CCDC113
FZD4	CTSH	CCDC122
FZD7	CTTNBP2NL	CCDC13
GAB1	CUL3	CCDC132
GABPA	CUTC	CCDC135
GABPB2	CWC15	CCDC146
GABRA3	CWC25	CCDC157
GABRA4	CX3CR1	CCDC173
GABRA5	CXADR	CCDC175
GABRD	CXCL10	CCDC19
GAL3ST4	CXCL11	CCDC36
GALNS	CXCL13	CCDC37
GALNT13	CXCL2	CCDC39
GALNT2	CXCL3	CCDC42
GALR2	CXCL6	CCDC42B
GAPDHS	CXCL9	CCDC51
GAR1	CXCR3	CCDC54
GAS2L1	CXHXorf58	CCDC59
GAS8	CXHXorf64	CCDC63
GAST	CXHXorf65	CCDC65
GATSL3	CYB561	CCDC66
GBE1	CYB5B	CCDC73
GCM1	CYB5RL	CCDC80
GDE1	CYCS	CCDC82
GDF7	CYCT	CCDC85A
GDI2	CYLC2	CCDC88B
GDNF	CYP17A1	CCDC88C
GDPD1	CYP19A1	CCDC89
GDPGP1	CYP24A1	CCDC9
GET4	CYP26A1	CCDC91
GH1	CYP27B1	CCDC94
GHSR	CYP2E1	CCER1
GINS3	CYP2U1	CCIN
GJB3	CYP4B1	CCKAR
GJB6	CYR61	CCKBR
GJC1	CYSTM1	CCL14
GKN1	CYTH4	CCL20
GLMN	CYTIP	CCL28
GLT8D1	DAP	CCNB2
GLTP	DAPP1	CCNE1
GLYATL3	DBNDD2	CCNF
GLYR1	DBT	CCNI
GM2A	DCAF12	CCNK
GMFG	DCAKD	CCNL2
GML	DCK	CCNT1
GNAT1	DCN	CCR1
GNAT2	DCST2	CCR10
GNB1L	DCTD	CCT2
GNGT1	DCTN2	CCT3
GNPNAT1	DCTN3	CCT4
GNPTG	DCTPP1	CCT5
GPATCH2L	DCUN1D4	CCT6A
GPC6	DDB1	CCT6B
GPHA2	DDIT3	CCT8
GPR1	DDIT4	CCZ1
GPR17	DDIT4L	CD101
GPR171	DDO	CD177
GPR172A	DDOST	CD180
GPR18	DDX17	CD1A
GPR4	DDX19A	CD1E
GPR85	DDX20	CD2
GPR89	DDX25	CD200R1
GPRC5B	DDX31	CD200R1L
GPT	DDX39A	CD244
GPX6	DDX4	CD300LB
GRB7	DDX41	CD320
GRIA1	DDX47	CD34
GRIA2	DENND1C	CD36
GRIFIN	DEPDC1B	CD38
GRM3	DERL1	CD3E
GRWD1	DFFB	CD3G
GSC	DFNB59	CD4
GSDMA	DGAT2L6	CD40LG
GSK3B	DGKE	CD46
GSTA5	DGUOK	CD48
GSTM2	DHDH	CD5
GSTM3	DHFR	CD5L
GSTZ1	DHRS3	CD69
GSX2	DHRS4	CD96
GTF2A2	DHRS7C	CD97
GTF2E1	DHX15	CDC16
GTF2H2	DIABLO	CDC20B
GTF2H3	DIMT1	CDC23
GTF3A	DIP2B	CDC27
GTPBP2	DIRAS2	CDC2L1
GTPBP4	DKK1	CDC42BPA
GTSF1L	DLG3	CDC42BPG
GUCA1A	DLST	CDC42EP1
GUCA1B	DMP1	CDC45
GYPC	DMRT1	CDC5L
H1FOO	DMRT2	CDCA2
H2AFJ	DNAAF2	CDCA5
H2AFX	DNAH11	CDCA7L
H3F3A	DNAI1	CDH1
H4	DNAJA4	CDH12
HAAO	DNAJB14	CDH13
HAGH	DNAJB4	CDH16
HAGHL	DNAJB7	CDH18
HAPLN2	DNAJC12	CDH20
HAPLN3	DNAJC14	CDH22
HAUS5	DNAJC15	CDH23
HBA	DNAJC18	CDH3
HCFC1R1	DNAJC2	CDH6
HCFC2	DNAJC22	CDH8
HDDC3	DNAJC3	CDH9
HELQ	DNAJC5B	CDHR1
HERC1	DNAJC6	CDHR2
HES6	DNAL4	CDK1
HEXIM1	DNASE1L3	CDK12
HEYL	DND1	CDK18
HFE2	DNTTIP1	CDK5
HGF	DOHH	CDK5RAP1
HIAT1	DOK2	CDK5RAP2
HIATL1	DOK3	CDK5RAP3
HIBCH	DOM3Z	CDKAL1
HIC2	DPF1	CDKL2
HINFP	DPH2	CDKN2AIP
HIPK1	DPH5	CDKN3
HIRIP3	DSE	CDON
HIST1H1B	DTD1	CDR2L
HIST1H2AG	DTX3	CDS2
HIST1H2AH	DTYMK	CDSN
HIST2H2AB	DUSP23	CDYL2
HMG20A	DUSP26	CEACAM1
HMGCL	DUSP6	CEACAM6
HMGCR	DYNLT1	CEBPZ
HMOX2	E2F1	CECR5
HN1L	E2F2	CEL
HNRNPF	E2F3	CELA1
HNRNPH2	EBF1	CELA3B
HNRNPH3	EBI3	CELF6
HNRNPUL1	EBNA1BP2	CELSR2
HOMER1	EBP	CELSR3
HORMAD1	ECE2	CENPF
HORMAD2	ECHDC1	CENPH
HOXB7	ECI2	CENPI
HP	ECSCR	CENPN
HPX	ECSIT	CENPQ
HS6ST3	ECT2L	CEP120
HSD17B2	EDN3	CEP170
HSD17B8	EEF1D	CEP290
HSD3B7	EEF2	CEP44
HSF2	EEPD1	CEP57
HSF2BP	EFCAB2	CEP95
HSF4	EFCC1	CEP97
HSPA1L	EFEMP2	CEPT1
HSPA9	EFHB	CERCAM
HSPB2	EFNA2	CERS2
HSPB6	EFNB1	CERS4
HSPBP1	EGFL7	CES1
HTATIP2	EHD3	CES5A
HTR6	EID3	CFB
HYAL1	EIF1	CFDP2
HYAL2	EIF2D	CFH
ICOS	EIF2S1	CFI
ID1	EIF2S3	CFTR
IDH3A	EIF3CL	CH25H
IDO1	EIF3D	CHAF1B
IER3	EIF3J	CHAMP1
IER3IP1	EIF3L	CHCHD1
IER5L	EIF3M	CHCHD2
IFFO1	EIF4A1	CHCHD3
IFFO2	EIF4A3	CHCHD4
IFIT3	EIF4B	CHCHD6
IFNAR1	EIF4E3	CHD1
IFNT2	EIF5	CHD1L
IFT172	ELF2	CHD2
IFT57	ELF4	CHD4
IFT88	ELK3	CHD6
IGF2BP1	ELL3	CHD7
IGF2BP2	ELMO3	CHD8
IGFBP3	ELOF1	CHD9
IGFBP5	ELOVL4	CHDH
IGFLR1	ELOVL5	CHEK1
IKZF3	ELOVL6	CHERP
IL12A	ELOVL7	CHFR
IL13	ELP3	CHGA
IL15	EMC10	CHGB
IL17F	EMCN	CHIA
IL1B	EMG1	CHL1
IL1F10	EML4	CHN1
IL1RN	EMP2	CHODL
IL2RA	ENDOD1	CHPF
IL36RN	ENKD1	CHRNA2
IL4R	ENOPH1	CHRNA3
ILDR1	ENPP2	CHRNA4
ILKAP	ENPP3	CHRNA5
IMMP2L	ENPP4	CHRNA9
IMP3	ENPP5	CHRNB4
IMPDH2	ENTPD4	CHRNE
ING4	ENTPD5	CHRNG
INHBA	EOGT	CHST1
INMT	EPB41L4A	CHST2
INO80B	EPDR1	CHST9
INO80E	EPHA7	CHSY1
IQCB1	EPHB1	CHSY3
IQCC	EPHX2	CHTF18
IQCD	EPHX3	CHUK
IRF3	EPHX4	CIAO1
IRF8	EPN3	CIB3
IRF9	ERBB3	CIB4
IRX4	ERC1	CILP2
ISL1	ERGIC2	CKAP2
ISLR	ERICH2	CKAP2L
ISM1	ERLIN1	CKM
ISOC1	ERO1L	CL46
IST1	ERP27	CLASP1
ITGA4	ERP29	CLASP2
ITGB1BP1	ESD	CLASRP
ITPKA	ESM1	CLCA1
JMJD7	ESR1	CLCA3
JOSD1	ESRP2	CLCA4
JTB	ESYT1	CLCC1
KAT7	ETF1	CLCN2
KAT8	ETFA	CLCN4
KATNAL2	ETFB	CLCN6
KCNA10	ETS1	CLCN7
KCNC3	EVC2	CLEC12B
KCNIP3	EVI5L	CLEC3B
KCNK3	EXO5	CLGN
KCNMA1	EXOC3	CLHC1
KCNMB1	EXOSC3	CLIC3
KCNMB3	EXOSC9	CLIC5
KCNN2	EZR	CLINT1
KCNQ1	F11R	CLIP1
KCNQ3	F2	CLIP2
KCNRG	F2RL2	CLIP4
KCNS3	FAAP20	CLK2
KCTD1	FABP2	CLK4
KCTD15	FABP6	CLN3
KCTD18	FAIM	CLN5
KCTD20	FAM105A	CLN8
KDELR1	FAM108B1	CLNS1A
KHDRBS1	FAM114A2	CLPB
KIAA0907	FAM120A	CLPS
KIAA1407	FAM122B	CLPTM1
KIAA1429	FAM129A	CLPTM1L
KIAA1984	FAM131A	CLSPN
KIF5C	FAM154A	CLSTN2
KIN	FAM155A	CLSTN3
KLC2	FAM166B	CLTC
KLF10	FAM167A	CLUAP1
KLF5	FAM175A	CLUL1
KLF6	FAM183A	CLVS2
KLHL1	FAM188A	CLYBL
KLHL12	FAM193B	CMBL
KLHL20	FAM206A	CMKLR1
KLK4	FAM207A	CMTM2
KLKB1	FAM209B	CMTM6
KNOP1	FAM212A	CNGA1
KPNA4	FAM213A	CNGA3
KPTN	FAM216A	CNGB1
KRIT1	FAM228B	CNN1
KRT12	FAM229B	CNNM4
KRT19	FAM3C	CNOT1
KRT222	FAM46B	CNOT8
KRT36	FAM50A	CNP
KRTAP12-2	FAM53C	CNST
KSR1	FAM57A	CNTN1
KTI12	FAM5C	CNTN6
LAG3	FAM63A	COG1
LAMP5	FAM63B	COG2
LAMTOR1	FAM69A	COG3
LANCL2	FAM81B	COG4
LAP	FAM83B	COG6
LAPTM4A	FAM96B	COG7
LAPTM5	FANCC	COL11A1
LAX1	FANCG	COL11A2
LBR	FANK1	COL12A1
LCAT	FASTKD5	COL15A1
LDHC	FATE1	COL18A1
LEFTY2	FBLN1	COL1A2
LEMD2	FBLN5	COL27A1
LEO1	FBP1	COL3A1
LEPROTL1	FBP2	COL4A1
LETMD1	FBXL12	COL4A3
LFNG	FBXL2	COL4A3BP
LGALS3	FBXO16	COL5A3
LGALS3BP	FBXO17	COL6A1
LGI4	FBXO25	COL8A1
LHFP	FBXO30	COLEC11
LHFPL2	FBXO34	COMMD4
LHPP	FBXO38	COMMD9
LHX2	FBXO44	COMT
LHX4	FBXO5	COPB1
LHX9	FBXO8	COPB2
LILRA4	FBXW12	COPE
LIM2	FBXW4	COPG1
LIMK1	FBXW7	COPG2
LIMS2	FCER1G	COPS4
LIN54	FCGR2	COQ10B
LIPK	FCHSD1	COQ2
LIPM	FCRL1	COQ6
LITAF	FDPS	CORO1A
LLPH	FEM1A	CORO2A
LMBR1	FER1L5	CORO7
LMO4	FEZF1	CORT
LNX2	FGF1	COX11
LOC100139362	FGF16	COX18
LOC100139758	FGF20	CPB2
LOC100140839	FGF22	CPE
LOC100141117	FGF6	CPN2
LOC100196897	FGF9	CPNE2
LOC100294937	FGFR2	CPNE5
LOC100295973	FGFR4	CPNE8
LOC100296963	FGFRL1	CPNE9
LOC100297647	FGL1	CPOX
LOC100301215	FHL5	CPQ
LOC100335247	FIGF	CPS1
LOC100336225	FIP1L1	CPSF1
LOC100336669	FKBP2	CPSF2
LOC100336759	FKBP4	CPT2
LOC100337073	FKBP5	CPXM2
LOC100847371	FKBP8	CPZ
LOC100848202	FKBP9	CRAMP1L
LOC100848920	FLCN	CRAT
LOC100849501	FMNL1	CRB1
LOC100849671	FMNL3	CREB3
LOC100849673	FMOD	CREB3L2
LOC100850019	FMR1	CREBBP
LOC100851488	FNBP1	CRELD1
LOC100851861	FNDC3B	CRHBP
LOC100851955	FOLR2	CRHR1
LOC100852110	FOSB	CRIM1
LOC101902255	FOSL1	CRISP2
LOC101902760	FOSL2	CRISPLD2
LOC101902918	FOXI2	CRNN
LOC101903116	FOXI3	CRTAC1
LOC101903916	FOXJ2	CRTAM
LOC101904080	FOXO4	CRTC2
LOC101904219	FOXP1	CRX
LOC101904314	FOXRED1	CRYGS
LOC101904902	FOXRED2	CRYZ
LOC101904912	FRG1	CSDE1
LOC101904944	FSCN1	CSE1L
LOC101905415	FSCN2	CSF1
LOC101905689	FSIP1	CSF1R
LOC101905925	FST	CSF2RB
LOC101906717	FSTL3	CSH2
LOC101906971	FTMT	CSK
LOC101908056	FTO	CSNK1G2
LOC101908716	FTSJD2	CSPG4
LOC101908724	FUBP1	CSPP1
LOC101908823	FUBP3	CSRNP1
LOC101909187	FUOM	CSRP2BP
LOC101909637	FURIN	CST11
LOC101910053	FUT10	CSTF1
LOC101910060	FUT4	CSTF2T
LOC101910089	FUT8	CTAGE5
LOC101910151	FXN	CTCF
LOC504599	FXYD2	CTCFL
LOC504773	FYN	CTDSP1
LOC505183	FYTTD1	CTDSPL
LOC505502	FZD2	CTH
LOC508098	G2E3	CTLA4
LOC508153	G6PD	CTNNA3
LOC508834	GAA	CTNNAL1
LOC508879	GABRA1	CTR9
LOC510852	GABRA2	CTRB1
LOC511094	GABRB1	CTSB
LOC511286	GABRB2	CTSC
LOC511498	GABRG1	CTSF
LOC512672	GABRQ	CTSL1
LOC512867	GABRR2	CTSS
LOC513767	GABRR3	CTSZ
LOC513969	GADD45G	CTTN
LOC514071	GADD45GIP1	CTU2
LOC514658	GALK2	CUBN
LOC515278	GALNT1	CUEDC1
LOC515418	GALNT4	CUL2
LOC515578	GALNT9	CUX2
LOC520034	GALNTL2	CWC27
LOC520275	GALR1	CWH43
LOC521663	GALT	CXCL12
LOC523214	GARNL3	CXCL16
LOC524173	GART	CXCL17
LOC524650	GAS7	CXCR2
LOC526294	GATA1	CXXC5
LOC528262	GATA2	CYB5R1
LOC528815	GATA4	CYB5R3
LOC529036	GATC	CYB5R4
LOC529849	GATM	CYBASC3
LOC530571	GBA3	CYBRD1
LOC530613	GBGT1	CYFIP2
LOC531225	GBX2	CYLD
LOC531264	GCAT	CYM
LOC531816	GCDH	CYP1A1
LOC533308	GCG	CYP20A1
LOC537718	GCLC	CYP2B6
LOC538435	GCNT1	CYP2C18
LOC538526	GCNT2	CYP2C19
LOC538744	GCNT3	CYP2C87
LOC539132	GDF6	CYP2D14
LOC539857	GDF9	CYP2J2
LOC539973	GDI1	CYP2S1
LOC613630	GDPD2	CYP39A1
LOC613713	GEMIN7	CYP4A22
LOC613739	GFER	CYP4F2
LOC614531	GFI1	CYP4V2
LOC615026	GFPT1	CYP51A1
LOC615045	GFPT2	CYSLTR2
LOC616039	GGCT	CYYR1
LOC616308	GGNBP2	D2HGDH
LOC616319	GGT1	DAAM1
LOC616776	GGT6	DAB2
LOC616800	GIN1	DAB2IP
LOC616948	GIPC1	DAG1
LOC617218	GJA3	DAGLA
LOC617402	GJA8	DAGLB
LOC617443	GJC2	DALRD3
LOC617702	GJC3	DAO
LOC618633	GJD2	DAPK1
LOC618664	GK2	DAPK3
LOC618756	GKAP1	DARC
LOC618801	GLA	DARS
LOC618824	GLB1L	DARS2
LOC768255	GLI1	DAW1
LOC780876	GLIPR2	DAXX
LOC781318	GLIS2	DBC1
LOC781863	GLOD4	DBF4
LOC781988	GLRA1	DBH
LOC782175	GLRA4	DBN1
LOC782576	GLRX2	DBNL
LOC782835	GLS2	DBX2
LOC782922	GLT1D1	DCAF6
LOC783195	GLT8D2	DCBLD2
LOC783201	GLTPD1	DCDC1
LOC783225	GLTSCR1L	DCDC2B
LOC783434	GLYCAM1	DCLRE1C
LOC783912	GMDS	DCP1A
LOC784176	GMEB1	DCP1B
LOC784768	GMIP	DCPS
LOC784939	GNAI2	DCT
LOC785050	GNAQ	DCTN1
LOC785216	GNE	DCXR
LOC785256	GNL1	DDAH2
LOC785282	GNPTAB	DDC
LOC785540	GNRH1	DDHD1
LOC785582	GOLM1	DDN
LOC786126	GOLPH3L	DDR1
LOC786829	GOLT1B	DDR2
LOC787269	GOPC	DDX1
LOC788142	GOT1	DDX10
LOC788250	GPAA1	DDX19B
LOC788284	GPANK1	DDX21
LOC788345	GPATCH11	DDX23
LOC788530	GPATCH2	DDX24
LOC789374	GPBAR1	DDX27
LOC789486	GPC2	DDX3Y
LOC789612	GPC3	DDX49
LOC789715	GPC4	DDX50
LOC789996	GPD1	DDX52
LOC790009	GPI	DDX55
LPAR6	GPKOW	DECR1
LPCAT2	GPM6A	DEDD2
LPGAT1	GPM6B	DEF8
LPP	GPN1	DEGS2
LRAT	GPN2	DENND1A
LRFN4	GPR107	DENND2C
LRP8	GPR114	DENND2D
LRRC17	GPR137B	DENND4A
LRRC40	GPR139	DENND5B
LRRC42	GPR146	DEPTOR
LRRC45	GPR161	DFFA
LRRC46	GPR162	DFNA5
LRRC52	GPR173	DGAT2
LRRC7	GPR182	DGCR14
LRRTM2	GPR19	DGCR2
LRSAM1	GPR37	DGCR8
LSM10	GPR39	DGKB
LSMEM1	GPR44	DGKD
LSR	GPR6	DGKQ
LTB4R2	GPR84	DHCR24
LTC4S	GPR87	DHCR7
LUC7L	GPR88	DHDDS
LUC7L3	GPRC5A	DHPS
LY6D	GPS1	DHRS1
LY6G6C	GPT2	DHRS12
LY6H	GPX2	DHRS7
LY86	GRAMD4	DHTKD1
LYPLA2	GRAP	DHX16
LYPLAL1	GRASP	DHX29
LYSMD1	GRIA3	DHX30
LYZ3	GRIK2	DHX32
LYZL6	GRIK4	DHX34
MAB21L1	GRIN3A	DHX35
MACROD2	GRK6	DHX36
MAD1L1	GRM7	DHX37
MAF1	GRO1	DHX38
MAP1LC3A	GRPEL1	DHX40
MAP2K3	GRPR	DHX57
MAP2K5	GRTP1	DHX8
MAP2K6	GRXCR2	DHX9
MAP3K8	GSDMB	DICER1
MAPK13	GSG1	DIO1
MAPK8IP3	GSG2	DIP2C
MARCH6	GSK3A	DIS3L
MARCH7	GSN	DIS3L2
MARS2	GSTCD	DISP2
MASP2	GSTM1	DKK2
MATN2	GSTP1	DKKL1
MB21D2	GSTT3	DLAT
MBD1	GTDC1	DLC1
MBP	GTF2H4	DLD
MBTPS2	GTF2H5	DLEC1
MC1R	GTPBP8	DLG4
MC4R	GTSE1	DLG5
MC5R	GTSF1	DLGAP1
MCAM	GUF1	DLGAP3
MCM6	GUK1	DLGAP4
MDFIC	GULO	DLGAP5
MDH2	GXYLT1	DLK2
MDK	GYS2	DLL3
MDP-1	H2AFY	DLL4
ME2	H2B	DLX4
MEAF6	HACE1	DMC1
MED17	HADH	DMGDH
MED19	HAND2	DMKN
MED29	HAPLN1	DMRTA1
MED30	HARS	DNA2
MEIS1	HAS3	DNAAF1
MEIS2	HAUS3	DNAH2
MEMO1	HAVCR1	DNAH3
METTL11B	HAVCR2	DNAH7
METTL21E	HBEGF	DNAH9
METTL25	HBP1	DNAJA1
METTL4	HBS1L	DNAJA2
METTL6	HCCS	DNAJA3
METTL8	HCFC1	DNAJB11
METTL9	HCLS1	DNAJB13
MEX3A	HCN4	DNAJB6
MFAP3	HCRTR2	DNAJC10
MFGE8	HDAC2	DNAJC13
MFN1	HDAC3	DNAJC16
MFN2	HDAC6	DNAJC21
MFSD3	HDHD3	DNAJC25
MFSD6L	HEBP2	DNAJC5G
MGAT4A	HEMGN	DNASE1
MGC137036	HERC5	DNASE1L1
MGC137055	HERC6	DNASE1L2
MGC148328	HERPUD1	DNASE2
MGC152281	HERPUD2	DNASE2B
MGC157368	HESX1	DNM1
MGC157405	HEY2	DNM1L
MIER1	HGD	DNM2
MIIP	HIF1A	DNMBP
MIOS	HIGD2A	DNMT1
MIS18A	HINT3	DNMT3A
MKRN1	HIPK2	DNPEP
MLF2	HIST1H1D	DOCK10
MLYCD	HIST1H1E	DOCK6
MMD	HIST1H2AD	DOCK8
MOB1B	HIST1H2AJ	DOCK9
MOB2	HIST1H2BD	DPCD
MOBP	HIST1H2BL	DPEP1
MON1A	HIST1H2BN	DPH1
MORF4L1	HIST3H2A	DPP10
MORN5	HIST3H2BB	DPP3
MPEG1	HK3	DPP6
MPI	HMG20B	DPP8
MPP5	HMGB4	DPPA3
MRM1	HMGCS2	DPPA4
MRPL11	HMGN4	DPYD
MRPL19	HNRNPA1	DPYS
MRPL37	HNRNPH1	DPYSL2
MRPL38	HNRNPM	DPYSL3
MRPL41	HNRNPUL2	DPYSL4
MRPL43	HNRPLL	DRAM2
MRPL52	HOGA1	DRD2
MRPS12	HOMER2	DRD3
MRPS16	HOXA3	DRG2
MRPS17	HOXA9	DSB
MRPS18A	HOXB1	DSC1
MRPS23	HOXB2	DSC2
MRPS33	HOXB9	DSC3
MS4A13	HOXC12	DSCR3
MSI2	HOXC13	DSEL
MSTN	HOXD12	DSG1
MSX2	HOXD3	DSG2
MTDH	HPGD	DSG3
MTFP1	HPS3	DSP
MTFR1L	HPS6	DSTN
MTHFD1	HRG	DSTYK
MTHFS	HRH1	DTX1
MTHFSD	HRSP12	DTX2
MTSS1	HS3ST1	DUOX1
MTX1	HSBP1	DUOX2
MVD	HSD11B1L	DUOXA1
MVK	HSD17B10	DUS1L
MXI1	HSD17B11	DUS2L
MXRA8	HSDL2	DUS3L
MYADM	HSF1	DUSP1
MYADML2	HSPA14	DUSP14
MYC	HSPA5	DUSP18
MYCBP	HSPB9	DUSP27
MYH10	HSPE1	DUSP9
MYL4	HTR2A	DVL2
MYOC	HUS1	DYDC2
MYOZ1	HUWE1	DYM
NAA20	IBA57	DYNC1H1
NACC2	ICA1	DYNC1I1
NAE1	ICT1	DYNC2LI1
NAGK	IDH1	DYRK1A
NAT10	IDH3G	DYSF
NAT14	IFI30	DZANK1
NBR1	IFI47	DZIP1
NCALD	IFIT5	DZIP3
NCAPD2	IFNG	E2F4
NCBP2	IFT43	E2F6
NCEH1	IFT74	E2F8
NCOA1	IFT80	E4F1
NCOA4	IGFBP6	EBPL
NCR3	IGJ	ECD
NDNL2	IGLL1	ECE1
NDRG2	IGLON5	ECHDC2
NDRG4	IGSF3	ECM1
NDUFA3	IGSF5	ECM2
NDUFA5	IKBIP	ECT2
NDUFAF7	IKBKG	EDEM1
NDUFB1	IKZF4	EDEM2
NDUFB2	IL11RA	EDNRA
NDUFB5	IL12B	EDNRB
NDUFB9	IL12RB2	EEF1A2
NDUFC2	IL17B	EEF2K
NDUFV3	IL1A	EEFSEC
NEDD1	IL20RA	EFCAB1
NEIL1	IL22	EFCAB3
NELFE	IL27	EFCAB7
NENF	IL7	EFEMP1
NET1	ILF3	EFHA1
NFKBIA	ILVBL	EFHC1
NFKBIB	IMMP1L	EFR3A
NFKBID	IMMT	EFS
NFYC	IMPA1	EFTUD2
NGDN	IMPACT	EGFLAM
NGF	INA	EHBP1L1
NHEDC1	INFAF	EHD4
NHLRC3	ING1	EHHADH
NICN1	INHBC	EHMT1
NIF3L1	INIP	EHMT2
NIM1	INO80D	EI24
NIPSNAP1	INSL3	EID2
NIT1	INTS8	EIF2A
NIT2	IP6K1	EIF2AK1
NKIRAS1	IPO5	EIF2AK2
NKPD1	IRAK3	EIF2AK3
NLGN2	IRAK4	EIF2B1
NMB	IRF4	EIF2B3
NMD3	IRGQ	EIF2B4
NME4	IRX3	EIF2C2
NME7	ISCA2	EIF3A
NMI	ISOC2	EIF3B
NMNAT1	ITCH	EIF3G
NO66	ITFG1	EIF4A2
NOL7	ITGB1BP2	EIF4E2
NOSIP	ITGB1BP3	EIF4G2
NPAS1	ITM2B	ELAC2
NPC2	ITM2C	ELF1
NPL	ITPA	ELK1
NPM3	ITPRIP	ELK4
NPTN	IVD	ELL
NPTX1	IZUMO2	ELL2
NPY2R	IZUMO4	ELMO1
NR2F2	JAK1	ELMO2
NR4A2	JAKMIP1	ELMOD1
NR5A1	JAKMIP2	ELN
NRN1	JDP2	ELP2
NSFL1C	JMJD4	EMC4
NSMCE2	JUN	EME1
NSMCE4A	KAT5	EMID2
NSUN4	KATNBL1	EMILIN1
NSUN5	KBTBD10	EMILIN2
NT5C3	KBTBD2	EML3
NT5DC2	KBTBD4	EML5
NTF3	KCMF1	EML6
NTMT1	KCNA1	EMP3
NTN1	KCNA6	ENC1
NTPCR	KCNAB2	ENDOU
NUBP2	KCNC1	ENG
NUBPL	KCNC4	ENO4
NUDCD3	KCND2	ENPEP
NUDT16L1	KCND3	ENPP1
NUDT17	KCNE2	ENTHD1
NUDT22	KCNH2	ENTPD1
NUP88	KCNH3	ENTPD3
NXPH2	KCNIP2	ENTPD6
NXT1	KCNIP4	EP400
OARD1	KCNJ1	EPAS1
OAT	KCNJ10	EPB41
OCLN	KCNJ8	EPB41L3
OCRL	KCNJ9	EPB41L5
ODF2	KCNK6	EPB42
OIP5	KCNMB4	EPHA1
OLFM1	KCNS1	EPHA10
OLFM3	KCTD2	EPHA3
OLFML1	KCTD21	EPHA8
OOSP1	KCTD3	EPHB4
OPA3	KCTD6	EPHB6
OPCML	KCTD8	EPHX1
OR4D11	KCTD9	EPO
ORAI1	KDM3A	EPOR
ORMDL3	KDM4B	EPS15
OSBP2	KDM6A	EPS15L1
OSMR	KDM8	EPS8L3
OSTN	KDSR	EPT1
OTP	KEAP1	EPYC
OTX1	KERA	ERAL1
OVOL3	KHK	ERAP1
P2RY12	KHNYN	ERAP2
P2RY6	KIAA0141	ERBB2IP
P4HA3	KIAA0391	ERCC1
PABPC4	KIAA1456	ERCC3
PAEP	KIAA1704	ERCC5
PAFAH1B3	KIF20A	ERCC6
PAG5	KIF2C	ERCC6L
PAGE4	KIF9	ERF
PAIP2	KIFC1	ERG
PANK3	KIT	ERGIC1
PAOX	KITLG	ERI1
PAPD7	KLC1	ERI2
PAPOLG	KLF1	ERICH1
PAQR7	KLF11	ERMN
PAQR8	KLF15	ERN2
PARP3	KLF4	ERP44
PAX7	KLF9	ERRFI1
PCBP1	KLHDC1	ESAM
PCBP4	KLHDC3	ESF1
PCDH10	KLHDC5	ESPL1
PCDH8	KLHL21	ESR2
PCDHA2	KLHL22	ESRP1
PCDHA5	KLHL23	ESRRA
PCDHGA7	KLHL24	ESX1
PCED1A	KLHL35	ETFDH
PCGF1	KLHL36	ETS2
PCGF2	KLHL9	ETV1
PCOLCE2	KLK12	ETV2
PCSK7	KLK8	ETV3L
PDCD1	KLK9	EVA1B
PDGFRL	KLRA1	EVA1C
PDILT	KLRD1	EVC
PDK4	KLRK1	EVL
PDP1	KMT2D	EVPL
PDPN	KPNA1	EWSR1
PDRG1	KRAS	EXOC2
PECAM1	KRI1	EXOC3L4
PEPD	KRT10	EXOC6B
PEX14	KRT14	EXOC7
PGAM5	KRT2	EXOG
PGLS	KRT20	EXOSC10
PGLYRP1	KRT5	EXOSC4
PGP	KRT6A	EXTL1
PHACTR1	KRT7	EXTL3
PHACTR3	KRT71	EYA2
PHF17	KRT72	EZH1
PHKG1	KRT83	EZH2
PHLDA1	KRT84	F12
PHOSPHO1	KRTAP10-12	F13A1
PHOSPHO2	KXD1	F13B
PHPT1	L3MBTL2	F2RL3
PHYHD1	LACE1	F5
PHYHIPL	LACTB	F9
PI4KB	LALBA	FA2H
PIH1D2	LAMA4	FAAH
PIK3C3	LAMTOR3	FABP5
PIK3CG	LAP3	FABP9
PIK3IP1	LAPTM4B	FADD
PIK3R1	LARP4B	FADS3
PIK3R2	LARP6	FAF1
PIK3R3	LAS1L	FAH
PISD	LAT2	FAHD2A
PITPNB	LCP1	FAM102A
PITX1	LDB2	FAM109B
PKDCC	LDHA	FAM111B
PKLR	LDHAL6B	FAM115A
PKN3	LDLR	FAM115C
PKNOX2	LEAP2	FAM117A
PLA2G16	LECT1	FAM118A
PLA2G4E	LECT2	FAM124B
PLCL1	LEMD3	FAM134A
PLCZ1	LENG1	FAM13A
PLEK	LEP	FAM13C
PLEK2	LGALS1	FAM149A
PLEKHA2	LGALS2	FAM149B1
PLEKHM2	LGI2	FAM159B
PLIN5	LHFPL1	FAM160A2
PLK4	LHX3	FAM160B1
PLOD2	LIAS	FAM161B
PLS3	LIF	FAM162B
PM20D1	LIG4	FAM169A
PMCH	LIMA1	FAM171A1
PMPCA	LIN37	FAM171B
PNN	LIN52	FAM178A
POC1A	LINS	FAM188B
POFUT2	LIPT1	FAM199X
POGZ	LIX1	FAM208A
POLA2	LMAN2	FAM210A
POLD4	LMCD1	FAM214B
POLM	LMX1A	FAM216B
POLR2D	LNX1	FAM21A
POP5	LOC100125913	FAM228A
POU2AF1	LOC100126230	FAM26D
PPCDC	LOC100137867	FAM3A
PPCS	LOC100138492	FAM45A
PPFIA2	LOC100138908	FAM48A
PPFIA3	LOC100138951	FAM65B
PPIP5K2	LOC100139209	FAM71A
PPME1	LOC100139317	FAM71E1
PPP1R16A	LOC100139506	FAM71F2
PPP1R3C	LOC100139890	FAM73B
PPP1R7	LOC100140372	FAM83D
PPP2R5A	LOC100140788	FAM83G
PPP3CC	LOC100141194	FAM84B
PPP3R1	LOC100196899	FAM86A
PPP6R1	LOC100294726	FAM8A1
PPT1	LOC100294785	FAM92B
PPYR1	LOC100296156	FAM98A
PRCP	LOC100296421	FAN1
PRDM13	LOC100296618	FANCA
PRDX4	LOC100296832	FANCD2
PRELP	LOC100297334	FANCE
PRKAG3	LOC100335416	FANCF
PRKCA	LOC100335490	FANCM
PRKCB	LOC100335822	FAP
PRKCE	LOC100336242	FARP1
PRKCG	LOC100336251	FARS2
PRKCQ	LOC100336299	FAS
PRKG1	LOC100847379	FASN
PRKRIP1	LOC100847490	FASTK
PRL	LOC100847581	FASTKD1
PRMT1	LOC100847949	FASTKD2
PRMT2	LOC100848415	FASTKD3
PROSC	LOC100848875	FAT1
PRP3	LOC100848898	FAT2
PRPF18	LOC100848911	FAT3
PRPF3	LOC100849106	FBF1
PRPF39	LOC100849448	FBN1
PRPS1L1	LOC100849703	FBXL14
PRR22	LOC100850470	FBXL21
PRRX1	LOC100850514	FBXL4
PRSS12	LOC100850864	FBXL5
PRSS2	LOC100851329	FBXL8
PSAP	LOC100851696	FBXO10
PSMA3	LOC101902713	FBXO15
PSMB2	LOC101902991	FBXO18
PSMB6	LOC101903758	FBXO3
PSMB8	LOC101903914	FBXO39
PSMC3IP	LOC101904120	FBXO7
PSMD2	LOC101904501	FBXW5
PSMD9	LOC101904602	FBXW9
PSMF1	LOC101904981	FCER1A
PSMG1	LOC101905738	FCGR2C
PSMG2	LOC101906266	FCGR3A
PSMG3	LOC101906407	FCGRT
PSPC1	LOC101907433	FCRLB
PTGDS	LOC101907596	FDFT1
PTGER4	LOC101908088	FDX1L
PTGIR	LOC101908115	FDXR
PTGR2	LOC101908283	FEM1B
PTH1R	LOC101908940	FER
PTK2	LOC101909008	FERMT2
PTMA	LOC101909045	FERMT3
PTN	LOC101909343	FES
PTPLAD1	LOC101909383	FETUB
PTPN1	LOC101909469	FGA
PTPN18	LOC101909635	FGB
PTPN5	LOC101909779	FGD2
PTPN6	LOC101910004	FGD3
PTPRG	LOC101910005	FGFBP1
PTPRM	LOC101910009	FGFR1
PTTG1	LOC505468	FGFR1OP
PUS10	LOC505600	FGFR3
PVRL1	LOC506376	FGGY
PVRL4	LOC507550	FGL2
PXDC1	LOC509354	FHL2
PYCR2	LOC509506	FHOD1
QPCTL	LOC509761	FHOD3
QRICH1	LOC510984	FICD
RAB11A	LOC511106	FIG4
RAB13	LOC512148	FILIP1
RAB15	LOC512464	FITM1
RAB20	LOC512580	FITM2
RAB23	LOC512899	FKBP10
RAB26	LOC513399	FKBP11
RAB3B	LOC513486	FKBP1A
RAB3IP	LOC513706	FKBP6
RAB40B	LOC515358	FKRP
RAB5C	LOC515540	FLAD1
RAB6A	LOC515595	FLNA
RABEP2	LOC515736	FLNB
RABGAP1L	LOC516599	FLNC
RABGGTA	LOC516940	FLOT2
RABGGTB	LOC520402	FLRT3
RABL5	LOC520638	FLVCR1
RAC1	LOC521092	FLVCR2
RAD50	LOC521902	FMO3
RAD9A	LOC522146	FMO4
RANBP1	LOC522449	FMR1NB
RAP2B	LOC522540	FN1
RARRES2	LOC523244	FNDC3A
RASGRP3	LOC524129	FNDC5
RASSF1	LOC525550	FNDC8
RBBP9	LOC525938	FNTB
RBM34	LOC526163	FOCAD
RBM46	LOC526412	FOLH1
RBMS1	LOC526524	FOLR1
RCBTB1	LOC527068	FOPNL
RCC2	LOC527460	FOXA1
RCE1	LOC528282	FOXH1
RCN3	LOC528329	FOXI1
RCOR3	LOC529277	FOXJ1
REEP1	LOC529425	FOXN1
REL	LOC529554	FOXN3
REN	LOC529647	FOXN4
REPIN1	LOC530068	FOXP3
RFC3	LOC530773	FOXP4
RFNG	LOC531152	FOXS1
RFWD2	LOC531945	FPGS
RFX5	LOC534155	FPGT
RFXANK	LOC534967	FREM1
RGS11	LOC536660	FRMD4A
RGS7	LOC538620	FRMD4B
RGS9BP	LOC538751	FRMD5
RHAG	LOC538872	FRMD8
RHBDD3	LOC539818	FRRS1
RHOF	LOC540057	FRS3
RHOJ	LOC613401	FRY
RHOT1	LOC613515	FRYL
RIBC2	LOC613546	FSCB
RIMS3	LOC615200	FSD1
RIPK2	LOC615263	FSD2
RIPK3	LOC615589	FSHB
RMND5A	LOC615809	FSHR
RNASE3	LOC616200	FSTL5
RNASEH2C	LOC616695	FTCD
RNF115	LOC616853	FUCA1
RNF146B	LOC616977	FUCA2
RNF167	LOC617141	FUK
RNF170	LOC617301	FUT1
RNF185	LOC617499	FUT5
RNF186	LOC617905	FUZ
RNF214	LOC618071	FXR2
RNF44	LOC618599	FXYD5
RNF8	LOC618733	FYB
ROGDI	LOC619141	FZD3
RPAIN	LOC777692	FZR1
RPH3AL	LOC780781	G6PC
RPL13	LOC780933	G6PC2
RPL15	LOC781060	GABBR1
RPL23	LOC781224	GABRG2
RPL23A	LOC781298	GABRP
RPL28	LOC781726	GABRR1
RPL32	LOC781895	GAD1
RPL5	LOC782010	GAD2
RPL8	LOC782048	GADD45B
RPLP1	LOC782221	GADL1
RPS2	LOC782297	GAK
RPS3	LOC782370	GALC
RPS5	LOC783210	GALE
RPS6KA1	LOC783535	GALK1
RPS6KL1	LOC783737	GALM
RPSA	LOC783993	GALNT3
RPUSD1	LOC784285	GALNT5
RPUSD3	LOC784406	GALNT6
RRAS	LOC784566	GALNTL1
RRM1	LOC784650	GALNTL4
RRP36	LOC784833	GALNTL6
RRP9	LOC784925	GAN
RSAD1	LOC785042	GANAB
RSAD2	LOC785462	GAP43
RSBN1	LOC785803	GAPVD1
RSPO1	LOC785804	GAS2L2
RSPO2	LOC785892	GAT
RSRC2	LOC786353	GATAD2A
RTFDC1	LOC786738	GBP4
RTKN	LOC787063	GBP5
RUNDC1	LOC787241	GBP6
RUVBL1	LOC787432	GBP7
RUVBL2	LOC787455	GC
S100A11	LOC787538	GCC2
S100A12	LOC787600	GCGR
S100A16	LOC788205	GDA
S100A3	LOC788573	GDAP1L1
S100A7	LOC788587	GDAP2
SAMD4A	LOC788764	GDF10
SAP18	LOC788928	GDF2
SAR1A	LOC789192	GDF5
SATB2	LOC789542	GDPD3
SCAMP4	LOH12CR1	GDPD5
SCARA5	LOR	GEMIN8
SCGB2A2	LOX	GEN1
SCGB3A2	LOXL2	GFAP
SCHIP1	LPAR1	GFI1B
SCN4A	LPAR3	GFM1
SCNM1	LPAR5	GFM2
SCOC	LPCAT1	GFOD2
SCP2	LPL	GFRA1
SCYL1	LRFN3	GFRA2
SDHAF1	LRG1	GGA1
SDHAF2	LRIG3	GGCX
SDR42E1	LRIT1	GGH
SEC11C	LRIT3	GGT5
SEC23A	LRP10	GGT7
SELP	LRP12	GGTA1
SENP3	LRPAP1	GHDC
SEPP1	LRR1	GHR
SEPT4	LRRC10	GHRHR
SEPT5	LRRC10B	GHRL
SEPT7	LRRC18	GIF
SERINC1	LRRC20	GIGYF1
SERINC2	LRRC28	GIGYF2
SERINC4	LRRC41	GIMAP5
SERPINA10	LRRC49	GIMAP7
SERPINA14	LRRC70	GINM1
SERPINA3	LRRC8E	GINS4
SERPINA3-7	LRRCC1	GIPC3
SERPINA5	LRRN4CL	GIT2
SERPINB1	LRRTM1	GJA1
SERPINB7	LRRTM3	GJA4
SERPINB8	LSM4	GJB2
SERPINC1	LSM6	GK5
SERTAD3	LSP1	GLB1
SESN2	LTA4H	GLDC
SETD5	LTBR	GLE1
SETD6	LTV1	GLG1
SETD8	LUM	GLI2
SFMBT1	LY6G6F	GLIPR1
SFPQ	LY9	GLRX3
SFRP5	LYAR	GLT25D2
SFRS13A	LYL1	GLT6D1
SFSWAP	LYN	GLTSCR2
SFT2D1	LYPLA1	GLUD1
SGCA	LYRM1	GLUL
SGTB	LYSMD2	GLYAT
SH2B3	LYSMD3	GLYATL2
SH2D3C	LYZ	GLYCTK
SH3BGR	LYZ1	GMEB2
SH3BGRL2	LYZ2	GMPPA
SHCBP1L	LZTS1	GMPR
SHISA2	M6PR	GMPS
SHMT2	MADCAM1	GNA11
SIAH1	MAGEA11	GNA15
SIDT2	MAGEB18	GNAI1
SIGLEC15	MAGED1	GNAS
SIX3	MAGED2	GNAT3
SKIL	MAGEF1	GNB2
SKP2	MAGOHB	GNB3
SLAMF8	MAL2	GNB4
SLC10A1	MAN1A2	GNL2
SLC10A3	MANBA	GNL3L
SLC12A5	MANEA	GNMT
SLC12A7	MANSC1	GNS
SLC13A2	MAOB	GOLGA1
SLC13A3	MAP10	GOLGA2
SLC13A4	MAP2K1	GOLGA4
SLC13A5	MAP2K2	GOLGA5
SLC24A5	MAP3K12	GOLGA7
SLC25A25	MAP3K7	GOLIM4
SLC25A26	MAP7	GOLT1A
SLC25A28	MAPK10	GON4L
SLC25A31	MAPK3	GORAB
SLC25A34	MAPK9	GOT1L1
SLC25A4	MAPKAPK3	GP2
SLC25A44	MAPKAPK5	GPA33
SLC25A45	MARCH1	GPAM
SLC25A47	MARCH2	GPAT2
SLC26A10	MARCH3	GPATCH1
SLC2A1	MARS	GPATCH3
SLC2A13	MAST3	GPATCH4
SLC35B1	MAT2B	GPBP1
SLC35B2	MBD3L1	GPBP1L1
SLC35D1	MBLAC1	GPC5
SLC35F5	MBLAC2	GPD1L
SLC35G1	MBNL1	GPD2
SLC36A3	MBNL3	GPLD1
SLC38A3	MBOAT7	GPNMB
SLC38A7	MBTD1	GPR110
SLC38A9	MCAT	GPR111
SLC39A12	MCCC1	GPR115
SLC43A2	MCFD2	GPR116
SLC46A3	MCHR1	GPR123
SLC51A	MCM5	GPR128
SLC51B	MCMBP	GPR133
SLC52A3	MCOLN2	GPR156
SLC5A1	MCOLN3	GPR158
SLC5A6	MCPH1	GPR176
SLC6A11	MCRS1	GPR179
SLC6A18	MCTP1	GPR183
SLC6A2	MCTS1	GPR52
SLC7A14	MDH1	GPR65
SLC7A6	MDM4	GPR75
SLC7A7	ME1	GPR77
SLC8A3	MECP2	GPR83
SLC9A1	MED15	GPRC5D
SMAD3	MED18	GPRIN2
SMARCB1	MED23	GPSM2
SMARCD2	MED26	GPX5
SMCR7	MED28	GRAMD1B
SMOC2	MED31	GRAMD1C
SMPD1	MED4	GRAMD3
SMPX	MED6	GRB10
SMYD1	MED9	GREB1
SMYD5	MEF2A	GRHL1
SNAP29	MEF2C	GRHPR
SNAPC1	MELK	GRID2IP
SNAPIN	MEN1	GRIK1
SNCG	MEOX1	GRIK3
SNRPB	MEPCE	GRIK5
SNTA1	MEPE	GRIN2B
SNTN	MEST	GRIN2C
SNX1	METAP1	GRIN2D
SNX11	METAP2	GRINA
SNX14	METTL1	GRIPAP1
SNX18	METTL12	GRK1
SNX2	METTL18	GRK5
SNX4	METTL21A	GRM1
SOCS5	METTL21B	GRM2
SOD2	METTL21C	GRN
SORBS2	METTL21D	GRP
SORD	MFNG	GRSF1
SOSTDC1	MFSD2A	GSDMD
SOX14	MFSD5	GSKIP
SOX2	MGAT4B	GSPT2
SOX5	MGC133647	GSR
SP2	MGC134066	GSS
SPACA7	MGC137014	GSTA2
SPADH1	MGC137030	GSTA3
SPATA19	MGC137053	GSTO2
SPATA22	MGC137098	GSTT4
SPATA6	MGC137454	GTDC2
SPATC1L	MGC140080	GTF2A1
SPCS1	MGC148714	GTF2A1L
SPEF1	MGC151671	GTF2F1
SPESP1	MGEA5	GTF2I
SPIC	MGLL	GTF2IRD1
SPINLW1	MGST1	GTF2IRD2
SPN	MIA	GTF3C1
SPNS2	MIC1	GTF3C4
SPOCK2	MIER2	GTF3C5
SPON1	MINPP1	GTPBP10
SPP2	MITF	GTPBP3
SPRED1	MKI67IP	GTPBP5
SPRYD7	MKNK1	GUCY1A2
SPSB2	MKNK2	GUCY1A3
SPSB4	MKRN2	GUCY1B3
SQRDL	MLANA	GUCY2C
SREK1IP1	MLH1	GUCY2D
SRMS	MLIP	GUCY2F
SRP14	MLLT3	GYLTL1B
SRRD	MLXIP	GZMA
SRSF2	MMAA	GZMH
SSBP1	MME	GZMK
SSLP1	MMEL1	H2AFY2
SSR3	MMP13	H3F3C
SSTR1	MMP19	HABP2
ST13	MMP7	HABP4
ST3GAL5	MMP9	HACL1
ST7L	MND1	HADHA
ST8SIA2	MNT	HADHB
ST8SIA4	MOB3A	HAL
ST8SIA5	MOB3B	HAO1
STARD10	MOB3C	HAO2
STAT1	MOCS1	HAS2
STIP1	MOCS2	HAUS1
STK24	MOG	HAUS4
STK33	MON1B	HAUS7
STK36	MORF4L2	HAUS8
STMN1	MPP3	HBA1
STMN3	MPPED2	HBB
STPG1	MPST	HBE2
STRBP	MPTX	HBE4
STX3	MPV17	HCAR1
STX5	MPZL2	HCK
STXBP5L	MPZL3	HCN1
STYXL1	MR1	HCN3
SUCLG1	MREG	HCRTR1
SUDS3	MRI1	HDAC11
SULT1B1	MRPL15	HDAC5
SUPT20H	MRPL18	HDAC7
SUPT7L	MRPL21	HDC
SURF6	MRPL23	HDDC2
SV2A	MRPL28	HDGF
SYNE4	MRPL32	HDGFL1
SYNGR4	MRPL34	HDGFRP2
SYNJ2BP	MRPL39	HEATR3
SYNPR	MRPL42	HEATR6
SYPL2	MRPL44	HEATR8
SYT17	MRPL45	HECTD3
SYT5	MRPL47	HELB
TADA3	MRPL48	HEMK1
TAF6	MRPL49	HEPACAM
TAGLN3	MRPL50	HEPACAM2
TAL1	MRPL51	HEPHL1
TAS2R4	MRPL54	HERC2
TAT	MRPL55	HERC3
TATDN3	MRPS14	HERC4
TBATA	MRPS18B	HEXA
TBC1D10C	MRPS2	HEXB
TBCA	MRPS21	HEXDC
TBCEL	MRPS22	HEY1
TBL2	MRPS26	HFE
TBL3	MRPS28	HFM1
TBRG1	MRPS5	HGFAC
TBX20	MRS2	HGS
TC2N	MRTO4	HHATL
TCEB2	MS4A1	HHIP
TCEB3	MS4A7	HID1
TCF7	MSH2	HIF3A
TCF7L2	MSMP	HIP1
TCHP	MSN	HIPK3
TCN2	MSRA	HIST1H2AC
TCP11	MST1	HIST1H2BB
TECTB	MST4	HIST2H2AC
TERF2	MT2A	HIST2H2BF
TEX29	MTERFD2	HK1
TEX30	MTERFD3	HKDC1
TEX37	MTF1	HLTF
TF	MTHFD2	HM13
TFAP2B	MTHFR	HMBOX1
TFAP2D	MTM1	HMBS
TFCP2	MTMR11	HMCN1
TFCP2L1	MTMR14	HMGB1
TFEC	MTMR4	HMGB2
TFPI2	MTMR9	HMGB3
TFPT	MTO1	HMGCLL1
TGIF1	MTRF1L	HMGCS1
THBD	MTTP	HMGN1
THEM4	MUC15	HMGXB4
THEM5	MUL1	HMHA1
THOC1	MURC	HMMR
TIMM10	MUSTN1	HMOX1
TIMM21	MVB12A	HMP19
TIMM22	MYEF2	HNF1A
TIMM23	MYH14	HNF1B
TIMM9	MYH6	HNF4A
TIPRL	MYL6B	HNF4G
TKDP2	MYLIP	HNRNPR
TM4SF5	MYOT	HNRNPU
TM9SF2	MYOZ3	HNRPDL
TMBIM1	MZB1	HOOK2
TMCO2	N4BP3	HOOK3
TMED10	N6AMT2	HOXB3
TMED2	NAA11	HP1BP3
TMED4	NAA30	HPDL
TMEM106B	NAA50	HPN
TMEM125	NAA60	HPS1
TMEM145	NAAA	HPS4
TMEM150A	NAB2	HPS5
TMEM150C	NABP1	HPSE
TMEM156	NABP2	HR
TMEM160	NACA	HRASLS5
TMEM174	NACC1	HRC
TMEM176A	NADK	HS1BP3
TMEM177	NAGA	HS3ST3B1
TMEM182	NANOG	HS6ST1
TMEM184C	NAP1L5	HSD11B1
TMEM185A	NAPRT1	HSD17B12
TMEM19	NARS	HSD17B13
TMEM190	NAT1	HSD17B14
TMEM200C	NCF4	HSD17B3
TMEM201	NCOA5	HSD17B4
TMEM214	NDST1	HSD17B6
TMEM22	NDST3	HSD17B7
TMEM229B	NDST4	HSD3B1
TMEM230	NDUFA11	HSFX1
TMEM234	NDUFA12	HSP90AA1
TMEM237	NDUFA13	HSP90AB1
TMEM248	NDUFA4	HSP90B1
TMEM254	NDUFA4L2	HSPA12B
TMEM30A	NDUFA6	HSPA13
TMEM41B	NDUFA7	HSPA1A
TMEM44	NDUFA9	HSPA4
TMEM45B	NDUFAF1	HSPA6
TMEM50A	NDUFAF2	HSPB3
TMEM50B	NDUFS2	HSPBAP1
TMEM51	NDUFS3	HSPH1
TMEM53	NDUFS8	HTATSF1
TMEM55A	NDUFV1	HTR3A
TMEM68	NDUFV2	HTR3E
TMEM86B	NECAB2	HTR4
TMF1	NEFL	HTR5A
TMIGD1	NEK4	HTRA2
TMOD4	NELL2	HVCN1
TMUB1	NETO1	HYAL3
TNFAIP2	NEU1	HYOU1
TNFAIP8L1	NEURL	IAH1
TNFRSF25	NFATC1	IARS
TNFRSF4	NFE2	IBSP
TNFRSF9	NFE2L2	IBTK
TNFSF12	NFIB	ICAM1
TNIP2	NFIC	ICAM3
TNMD	NFIL3	ICAM5
TNNT3	NFKBIL1	ICK
TNPO1	NFKBIZ	IDE
TNPO3	NFS1	IDI1
TOM1L2	NFX1	IDS
TOR2A	NFYB	IER2
TP53	NGEF	IFI27
TP53I13	NHLH2	IFI6
TPM1	NHP2	IFNA16
TPPP	NHS	IFNAG
TPRG1L	NIPAL1	IFNAH
TRA2B	NKG2C	IFNAR2
TRADD	NKG7	IFNB1
TRAM2	NKIRAS2	IFNB3
TRAPPC6A	NKX2-2	IFNGR1
TREH	NLGN3	IFNK
TRIB1	NLRP3	IFN-TAU
TRIM25	NME2	IFRD1
TRIM33	NMS	IFRD2
TRIM38	NMU	IFT122
TRIM45	NOL12	IFT27
TRIM55	NOL6	IFT52
TRIM62	NOLC1	IFT81
TRIM63	NOP16	IGF1R
TRIM68	NOP2	IGF2BP3
TRIM8	NOP56	IGF2R
TRIML1	NOS1AP	IGFALS
TRIP12	NOSTRIN	IGSF10
TRMT10C	NOV	IGSF23
TRMT112	NPEPPS	IGSF8
TRMT61B	NPHS2	IGSF9
TRNT1	NPLOC4	IK
TRPC4AP	NPM1	IKBKB
TRPV4	NPR2	IKBKE
TRUB2	NPSR1	IKZF1
TSEN15	NPY	IL10
TSGA13	NR1D1	IL10RA
TSKU	NR1H3	IL10RB
TSN	NR1I3	IL16
TSPAN1	NR2E1	IL17RC
TSPAN13	NRAS	IL17RD
TSPAN32	NRBF2	IL1R1
TSPAN33	NRCAM	IL1R2
TSPYL1	NRSN1	IL1RAP
TSPYL5	NRSN2	IL1RL1
TST	NSA2	IL1RL2
TTC13	NSDHL	IL20RB
TTC30A	NSG1	IL21R
TTC30B	NSL1	IL22RA1
TTC36	NSUN3	IL23R
TTL	NT5DC1	IL27RA
TTPAL	NT5E	IL28RA
TTR	NTN4	IL3
TTYH1	NTN5	IL31RA
TUB	NTRK2	IL33
TUBA1C	NTS	IL34
TUBA1D	NTSR1	IL4I1
TUBB6	NUAK1	IL6
[truncated: 3,039 more rows]
