# Supplementary material for: Comparative analysis of SNP candidates in disparate milk yielding river buffaloes using targeted sequencing
Source: PeerJ. 2016 Jul 7;4:e2147. doi: 10.7717/peerj.2147 (PMC4941740; doi:10.7717/peerj.2147)
Supplement: Supplemental Information 3 [file peerj-04-2147-s003.xlsx]

## Sheet: Supp_Table 3
Supplemetary table 3 : All enriched KEGG pathways in high and low milk yield groups
Pathways	genes	FDR p.val
(KEGG) 04630: Jak-STAT signaling pathway	18	0.000195617		High milk-yield
(KEGG) 05160: Hepatitis C	16	0.00161306		Low milk-yield
(KEGG) 04310: Wnt signaling pathway	17	0.00190581
(KEGG) 05162: Measles	15	0.00331265
(KEGG) 05200: Pathways in cancer	24	0.00350542
(KEGG) 05222: Small cell lung cancer	11	0.00402188
(KEGG) 04012: ErbB signaling pathway	10	0.00414395
(KEGG) 04650: Natural killer cell mediated cytotoxicity	13	0.0043583
(KEGG) 04670: Leukocyte transendothelial migration	14	0.00443442
(KEGG) 04620: Toll-like receptor signaling pathway	13	0.00454205
(KEGG) 05322: Systemic lupus erythematosus	13	0.00503813
(KEGG) 04010: MAPK signaling pathway	21	0.00528208
(KEGG) 05223: Non-small cell lung cancer	8	0.00586777
(KEGG) 04370: VEGF signaling pathway	10	0.00678736
(KEGG) 05213: Endometrial cancer	7	0.00686397
(KEGG) 00190: Oxidative phosphorylation	33	1.53067e-07
(KEGG) 05200: Pathways in cancer	39	3.65554e-06
(KEGG) 05152: Tuberculosis	28	4.83735e-06
(KEGG) 05323: Rheumatoid arthritis	19	1.47731e-05
(KEGG) 05012: Parkinson's disease	28	2.96485e-05
(KEGG) 04620: Toll-like receptor signaling pathway	20	3.3887e-05
(KEGG) 05210: Colorectal cancer	15	4.57976e-05
(KEGG) 05010: Alzheimer's disease	30	5.68618e-05
(KEGG) 05016: Huntington's disease	31	6.62237e-05
(KEGG) 04060: Cytokine-cytokine receptor interaction	26	0.000108354
(KEGG) 05142: Chagas disease (American trypanosomiasis)	20	0.000665737
(KEGG) 04916: Melanogenesis	14	0.000674592
(KEGG) 03040: Spliceosome	21	0.00098074
(KEGG) 05416: Viral myocarditis	11	0.00103
(KEGG) 05212: Pancreatic cancer	13	0.00131642
(KEGG) 04622: RIG-I-like receptor signaling pathway	12	0.00298812
(KEGG) 04380: Osteoclast differentiation	17	0.0032453
(KEGG) 05145: Toxoplasmosis	17	0.0032453
(KEGG) 04920: Adipocytokine signaling pathway	12	0.00339994
(KEGG) 04974: Protein digestion and absorption	10	0.0039078
(KEGG) 04110: Cell cycle	17	0.00487058
(KEGG) 04010: MAPK signaling pathway	27	0.00500973
(KEGG) 04962: Vasopressin-regulated water reabsorption	9	0.00602066
(KEGG) 05220: Chronic myeloid leukemia	12	0.00615025
(KEGG) 04966: Collecting duct acid secretion	7	0.0073837
(KEGG) 05140: Leishmaniasis	11	0.00744856
(KEGG) 05160: Hepatitis C	17	0.0074964
(KEGG) 04360: Axon guidance	15	0.00749957
(KEGG) 04210: Apoptosis	13	0.00756258
(KEGG) 04514: Cell adhesion molecules (CAMs)	15	0.00849637
(KEGG) 05221: Acute myeloid leukemia	9	0.00871025
(KEGG) 04141: Protein processing in endoplasmic reticulum	20	0.00914037
